# Supplementary material for: Flavinated SDHA underlies the change in intrinsic optical properties of oral cancers
Source: Commun Biol. 2023 Nov 9;6:1134. doi: 10.1038/s42003-023-05510-w (PMC10636189; doi:10.1038/s42003-023-05510-w)
Supplement: Supplementary file 3 — Supplementary Data [file 42003_2023_5510_MOESM3_ESM.xlsx]

## Sheet: Figure 3a
HaCaT					Ca9-22					HSC-3					SAS
22254.1	17034.5	21020.1	19909.1	12559.8	14603.3	7280.34	13090.8	1712.66	2183.99	7448.34		5889.98	7191.16	3842.48	13349.2	4870.67	15100.8	4968.06	12104.5

## Sheet: Figure 3b
HaCaT	Ca9-22	HSC-3	SAS
0.839599	0.297089	0.164524	0.799457
0.589553	0.0501762	0.579196	0.357608
0.755919	0.0859852	0.608386	0.489285

## Sheet: Figure 3c
HaCaT	Ca9-22	HSC-3	SAS
0.76779	0.559168	0.904478	0.863444
0.134316	0.217892	0.407511	0.0406152
0.389027	0.360265	0.987188	0.120502

## Sheet: Figure 4b
HaCaT						Ca9-22						HSC-3						SAS
2935.22	3791	3245.4				1478.04	1069.06	1499.99				1841.95	2144.33	559.51				421.56	245.562	1417.76

## Sheet: Figure 5b
Normal tissue	Cancer tissue
75.82	55.74
37.13	17.53
71.97	38.16
88.9	63.08
12.48	18.73
96.87	24.92

## Sheet: Figure 6a
HaCaT			Ca9-22			HSC-3			SAS
Mean	SD	n	Mean	SD	n	Mean	SD	n	Mean	SD	n
54	4.9	3	57.1	2.7	3	96.2	4.3	3	153.1	7.3	3

## Sheet: Figure 6b
HaCaT			Ca9-22			HSC-3			SAS
Mean	SD	n	Mean	SD	n	Mean	SD	n	Mean	SD	n
32.6	2.9	3	45.6	6.4	3	79.8	11.1	3	68.4	1.7	3

## Sheet: Figure 6c
HaCaT			Ca9-22			HSC-3			SAS
Mean	SD	n	Mean	SD	n	Mean	SD	n	Mean	SD	n
221.4	19.5	3	309.6	43.6	3	541.1	75.1	3	463.8	11.3	3

## Sheet: Figure 6d
			HaCaT		Ca9-22		HSC-3		SAS
	Measurement	Time (min)	OCR (pmol/min)		OCR (pmol/min)		OCR (pmol/min)		OCR (pmol/min)
			Average	StDev	Average	StDev	Average	StDev	Average	StDev
	1	1.58934	59.6463	5.90892	64.0848	1.11386	105.906	3.26661	176.384	11.143
	2	8.17625	56.072	5.28409	59.2766	2.10235	98.0648	3.67153	159.437	8.509
	3	14.767	54.0143	4.91372	57.0816	2.71842	96.2234	4.26253	153.129	7.33157
	4	21.4381	30.8201	2.02385	35.4744	1.24984	52.4859	7.10084	78.0432	5.21992
	5	28.0339	29.3288	1.50522	33.5084	1.56026	46.251	2.45573	77.76	4.03676
	6	34.6278	28.9918	1.54352	33.2422	1.79736	46.4688	2.07941	78.8504	4.02228
	7	41.3039	20.4786	0.580905	20.2058	0.718432	23.9039	0.885288	43.1201	2.1985
	8	47.9041	18.9258	0.508482	19.2834	1.12324	22.7681	0.704738	40.9654	2.28592
	9	54.5018	18.6874	0.833388	19.3411	0.93689	22.6453	0.545827	39.7042	2.00727

## Sheet: Figure 6e
			HaCaT		Ca9-22		HSC-3		SAS
	Measurement	Time (min)	ECAR (mpH/min)		ECAR (mpH/min)		ECAR (mpH/min)		ECAR (mpH/min)
			Average	StDev	Average	StDev	Average	StDev	Average	StDev
	1	1.58934	48.7869	2.21269	53.8365	8.31475	99.3645	9.02385	69.8213	2.45894
	2	8.17625	38.5114	2.03357	48.3	7.17997	82.0727	11.1429	68.75	1.73911
	3	14.767	32.6405	2.87017	45.6378	6.43518	79.7702	11.0744	68.3841	1.67002
	4	21.4381	37.6094	4.03282	49.4681	6.45514	99.3097	9.57365	96.1157	1.25803
	5	28.0339	40.6432	3.49358	50.4921	6.83961	107.383	10.9097	97.0647	1.67431
	6	34.6278	35.8002	3.80429	50.7021	6.40489	104.833	11.6007	98.7056	0.796065
	7	41.3039	36.2772	3.89192	51.1756	6.19771	106.171	11.3198	97.1205	0.938241
	8	47.9041	36.4811	3.90291	51.1541	6.22739	108.54	10.509	95.7262	1.02931
	9	54.5018	31.849	4.76463	49.0646	5.52941	105.587	11.5725	95.511	1.05043

[truncated: 5 more sheets: Figure 6f, Supplementary Figure 1a, Supplementary Figure 1b, Supplementary Figure 1c, Supplementary Figure 1d]
